# Supplementary material for: The Role of Interleukin-1-Receptor-Antagonist in Bladder Cancer Cell Migration and Invasion
Source: Int J Mol Sci. 2021 May 30;22(11):5875. doi: 10.3390/ijms22115875 (PMC8198563; doi:10.3390/ijms22115875)
Supplement: Supplementary file 1 [file ijms-22-05875-s001.zip]

Archive with 1 entries (1 files):
- ijms-1231167-supplementary.pdf
